# Supplementary material for: Reduced Graphene Oxide-Zinc Sulfide Nanocomposite Decorated with Silver Nanoparticles for Wastewater Treatment by Adsorption, Photocatalysis and Antimicrobial Action
Source: Molecules. 2023 Jan 17;28(3):926. doi: 10.3390/molecules28030926 (PMC9920792; doi:10.3390/molecules28030926)
Supplement: Supplementary file 1 [file molecules-28-00926-s001.zip]

Archive with 1 entries (1 files):
- molecules-2037960-supplementary.pdf
